# Supplementary material for: ‘You Should Be Yourself’—Secondary Students’ Descriptions of Social Gender Demands
Source: Children (Basel). 2025 Apr 14;12(4):502. doi: 10.3390/children12040502 (PMC12025717; doi:10.3390/children12040502)
Supplement: Supplementary file 1 [file children-12-00502-s001.zip]

Archive with 1 entries (1 files):
- children-3551015-supplementary.pdf
